# Supplementary material for: Differential Analysis of IAA Anabolism Pathway Based on Bacillus cereus, Bacillus subtilis and Bacillus safensis Genome
Source: Environ Microbiol Rep. 2026 Mar 11;18(2):e70323. doi: 10.1111/1758-2229.70323 (PMC13140672; doi:10.1111/1758-2229.70323)
Supplement: Supplementary file 2 — Table S1: Determination results of protease‐producing ability of strains. [file EMI4-18-e70323-s002.xlsx]

## Sheet: Sheet1
Table S1 Determination results of protease-producing ability of strains
Serial number	Strain number	Degradation circle (D)	Strain (d)	HC value
		(diameter/cm)	(diameter/cm)	(D/d)
1	BCR1	2.95	1.35	2.185
2	BCR3	3.52	0.73	4.821
