# Supplementary material for: Differential Analysis of IAA Anabolism Pathway Based on Bacillus cereus, Bacillus subtilis and Bacillus safensis Genome
Source: Environ Microbiol Rep. 2026 Mar 11;18(2):e70323. doi: 10.1111/1758-2229.70323 (PMC13140672; doi:10.1111/1758-2229.70323)
Supplement: Supplementary file 3 — Table S2: CRISPR prediction results. [file EMI4-18-e70323-s003.xlsx]

## Sheet: Sheet1
Table S2 CRISPR prediction results
	CRISPR ID	Repeat number	Repeat sequence length	Intervening sequence	Length of interval sequence	Initial position	Termination position
Bacillus cereus	CRISPR1	12	20	11	36	433454	434094
	CRISPR2	11	23	10	19	535615	536057
	CRISPR3	7	21	6	45	790447	790863
	CRISPR4	5	26	4	26	901635	901870
Bacillus subtilis	CRISPR1	2	27	1	26	109744	109823
	CRISPR2	4	32	3	49	697722	697996
	CRISPR3	16	26	15	55	697668	698908
	CRISPR4	3	23	2	25	1243628	1243746
	CRISPR5	2	19	1	47	1276413	1276497
	CRISPR6	5	22	4	38	1512082	1512343
	CRISPR7	9	20	8	22	2499127	2499482
	CRISPR8	3	32	2	49	2501735	2501928
	CRISPR9	2	19	1	26	2501927	2501990
Bacillus safensis	CRISPR1	4	20	3	28	73105	73268
	CRISPR2	8	22	7	37	651332	651767
	CRISPR3	5	28	4	20	1296701	1296920
	CRISPR4	4	26	3	22	1427484	1427653
	CRISPR5	7	32	6	34	1631799	1632230
	CRISPR6	6	32	5	33	1639851	1640211
	CRISPR7	8	26	7	20	1733147	1733496
	CRISPR8	5	20	4	28	1733943	1734157
	CRISPR9	5	26	4	19	1734528	1734733
	CRISPR10	3	25	2	20	2699180	2699294
